# Supplementary material for: Non-invasive tracking of disease progression in young dystrophic muscles using multi-parametric MRI at 14T
Source: PLoS One. 2018 Oct 26;13(10):e0206323. doi: 10.1371/journal.pone.0206323 (PMC6203357; doi:10.1371/journal.pone.0206323)
Supplement: S1 File — (XLSX) [file pone.0206323.s001.xlsx]

## Sheet: Control
	Overview
	Mouse ID	Ear Tag
	Normal 1	Left
	Normal 2	Right
	Normal 3	Both
	Normal 4	None
	Normal 5	Two Left Ear
				Wk 3	Wk 5	Wk 7	Wk 9	Wk 10	Wk 11							Wk 3	Wk 5	Wk 7	Wk 9	Wk 10	Wk 11
	Normal 1			Avg L and R	Avg L and R	Avg L and R	Avg L and R	Avg L and R	Avg L and R	% Change			Normal 4			Avg L and R	Avg L and R	Avg L and R	Avg L and R	Avg L and R	Avg L and R	% Change
	T2	Left Leg	TA	20.1363	18.3819	17.764	17.612	17.2395	18.1498	-7.53848	-9.86536		T2	Left Leg	TA	19.5833	17.8585	17.7901	17.4894	17.1902	17.2578	-13.0566	-8.01566
			GA	20.7483	19.2921	18.284	18.262	18.2866	18.4027	-10.6416	-11.3054				GA	20.8505	18.781	18.8003	18.2771	18.031	18.0566	-13.3757	-12.1902
			SOL	20.6383	19.1019	18.0108	18.0856	17.8122	18.482	-11.47	-10.448				SOL	20.5117	18.5174	18.4453	18.1809	18.0755	17.9574	-12.596	-8.09291
		Right Leg	TA							-12.1346				Right Leg	TA							-10.6808
			GA							-11.9669					GA							-13.4233
			SOL							-9.39738					SOL							-12.3138
	T1	Left Leg	TA	3203.73	2949.19	2920.39	3051.61	3367.31	3810.93	23.9935	18.9528		T1	Left Leg	TA	3182.19	3124.13	3031.9	2909.57	3117.91	3357.26	-2.65149	2.26033
			GA	3369.83	2953.35	3341.29	3248.61	3389.64	3501.22	6.97227	3.89893				GA	3387.78	3152.33	3118.16	3166.83	3076.83	3195.88	-5.98137	5.63158
			SOL	3117.39	2919.49	2992.72	3312.64	3299.91	3984.85	35.0322	27.8265				SOL	3253.98	3094.5	3062.89	3138.47	3059.07	3419.41	2.00834	10.4247
		Right Leg	TA							13.8323				Right Leg	TA							13.3755
			GA							0.795064					GA							-5.36006
			SOL							20.4418					SOL							8.14954
	MTR	Left Leg	TA	81.1542	82.4358	82.9092	83.3788	82.5237	70.7615	-16.4874	-12.8061		MTR	Left Leg	TA	81.4305	82.4343	83.4298	84.1105	83.1008	77.1878	1.24068	-3.85891
			GA	82.5552	83.0367	84.7442	83.1343	83.794	78.4797	-7.51918	-4.9367				GA	82.2588	83.2877	83.7697	84.6265	84.279	81.3695	1.81599	1.7017
			SOL	81.0262	81.4037	82.4875	81.9468	83.154	72.1547	-15.817	-10.9489				SOL	81.1322	82.0203	82.3897	83.0342	82.8347	79.0163	1.59513	-2.10089
		Right Leg	TA							-9.10005				Right Leg	TA							-11.6148
			GA							-2.38192					GA							-3.93919
			SOL							-6.13018					SOL							-6.84681
	Trace	Left Leg	TA	0.00151015	0.0016667	0.00166497		0.00136712	0.00139943	0.0302769	-7.3315		Trace	Left Leg	TA	0.0014486	0.00156643	0.00178487		0.00131985	0.001291	-5.3278
			GA	0.00154315	0.00177472	0.0016654		0.00141893	0.0014059	-23.224	-8.89415				GA	0.00163828	0.00179125	0.00215242		0.00125287	0.00148237	-11.1446
			SOL	0.00139328	0.00144693	0.00173132		0.00130282	0.0012864	-13.3745	-7.67133				SOL	0.00143323	0.00185683	0.00158787		0.00136018	0.00137862	-15.5387
		Right Leg	TA	1.51015	1.6667	1.66497		1.36712	1.39943	-13.9621				Right Leg	TA	1.4486	1.56643	1.78487		1.31985	1.291	-15.555
			GA	1.54315	1.77472	1.6654		1.41893	1.4059	10.0163					GA	1.63828	1.79125	2.15242		1.25287	1.48237	-7.82065
			SOL	1.39328	1.44693	1.73132		1.30282	1.2864	-1.3833					SOL	1.43323	1.85683	1.58787		1.36018	1.37862	11.7521
	FA	Left Leg	TA	0.555517	0.528872	0.448341		0.53049	0.455339	-14.8154	-18.0334		FA	Left Leg	TA	0.520864	0.582557	0.540778		0.630658	0.659472	33.0798
			GA	0.645621	0.701868	0.481878		0.467004	0.511076	-26.896	-20.8396				GA	0.565804	0.605073	0.677489		0.636933	0.55516	-2.25956
			SOL	0.635559	0.444179	0.605002		0.515844	0.531115	-12.2805	-16.4333				SOL	0.578157	0.60952	0.558707		0.552551	0.565118	-3.29124
		Right Leg	TA							0.110055				Right Leg	TA							20.2728
			GA							-16.8678					GA							-1.464
			SOL							-12.4376					SOL							-1.15976
	ADC (Eigin)	Left Leg	TA	0.00133722	0.00141667	0.00166444		0.00134944	0.00129				ADC (Eigin)	Left Leg	TA	0.00144778	0.00157889	0.00178444		0.00131222	0.00128611
			GA	0.00160167	0.00163222	0.00164111		0.00145056	0.00146333						GA	0.00163667	0.00181111	0.00215333		0.00125333	0.00139944
			SOL	0.00158667	0.00102	0.00173222		0.00131444	0.00137778						SOL	0.00143222	0.00185778	0.00158722		0.00135944	0.001285
		Right Leg	TA	1.33722	1.41667	1.66444		1.34944	1.29					Right Leg	TA
			GA	1.60167	1.63222	1.64111		1.45056	1.46333						GA
			SOL	1.58667	1.02	1.73222		1.31444	1.37778						SOL
	Radial Diff	Left Leg	TA	0.0008675	0.000785	0.00123667		0.0009225	0.00075				Radial Diff	Left Leg	TA	0.0010125	0.00100667	0.00120083		0.0007975	0.000800833
			GA	0.001005	0.000681667	0.001175		0.00104083	0.000990833						GA	0.00105083	0.00107917	0.00105083		0.00074	0.0009425
			SOL	0.000848333	0.000438333	0.000993333		0.000950833	0.00092						SOL	0.000969167	0.00114	0.00105833		0.000920833	0.000844167
		Right Leg	TA											Right Leg	TA
			GA												GA
			SOL												SOL
	Eigin 1	Left Leg	TA	0.00227667	0.00268	0.00252		0.00220333	0.00237	54.5516			Eigin 1	Left Leg	TA	0.00231833	0.00272333	0.00295167		0.00234167	0.00225667	4.28967
			GA	0.002795	0.00353333	0.00257333		0.00227	0.00240833	-9.81265					GA	0.00280833	0.003275	0.00435833		0.00228	0.00231333	-16.0572
			SOL	0.00306333	0.00218333	0.00321		0.00204167	0.00229333	-34.8783					SOL	0.00235833	0.00329333	0.002645		0.00223667	0.00216667	-11.8067
		Right Leg	TA							0.110055				Right Leg	TA							10.6576
			GA							-16.8678					GA							-1.14725
			SOL							-12.4376					SOL							-1.56685
	Eigin 2	Left Leg	TA	0.00124	0.001075	0.001535		0.001275	0.00127333				Eigin 2	Left Leg	TA	0.00133667	0.00140333	0.00162		0.00131833	0.00128333
			GA	0.00138167	0.000735	0.00147833		0.00140333	0.00147						GA	0.00138833	0.00159	0.00135833		0.00123667	0.00135333
			SOL	0.001285	0.000465	0.00128333		0.001235	0.00139167						SOL	0.00144667	0.00165333	0.00151		0.00130167	0.001225
		Right Leg	TA											Right Leg	TA
			GA												GA
			SOL												SOL
	Eigin 3	Left Leg	TA	0.000495	0.000495	0.000938333		0.00057	0.000226667				Eigin 3	Left Leg	TA	0.000688333	0.00061	0.000781667		0.000276667	0.000318333
			GA	0.000628333	0.000628333	0.000871667		0.000678333	0.000511667						GA	0.000713333	0.000568333	0.000743333		0.000243333	0.000531667
			SOL	0.000411667	0.000411667	0.000703333		0.000666667	0.000448333						SOL	0.000491667	0.000626667	0.000606667		0.00054	0.000463333
		Right Leg	TA											Right Leg	TA
			GA												GA
			SOL												SOL
	CSA	Left Leg	TA	64.5	117	190.5	200.5	239.5	197				CSA	Left Leg	TA	80	122	165	172.5	204.5	213.5
			GA	124.5	275.5	387	435	406	410						GA	120	243.5	274.5	355	342.5	381
			SOL	29	74	82.5	109	96	90						SOL	35	76.5	90	84.5	89	82.5
		Right Leg	TA											Right Leg	TA
			GA												GA
			SOL												SOL
	Normal 2			Avg L and R	Avg L and R	Avg L and R	Avg L and R	Avg L and R	Avg L and R	% Change			Normal 5			Avg L and R	Avg L and R	Avg L and R	Avg L and R	Avg L and R	Avg L and R	% Change
	T2	Left Leg	TA	19.8807	17.9363	17.4694	17.2361	17.6215	17.5782	-13.0532	-11.5817		T2	Left Leg	TA	18.6493	17.8439	17.4547	17.4162	18.1062	17.3535	-7.70146	-5.84944
			GA	20.8722	18.8803	18.2276	18.1056	18.2447	18.609	-12.9153	-10.8431				GA	19.59	19.2127	18.4144	18.3813	19.2033	18.0809	-7.79758	-11.0121
			SOL	20.2203	18.7409	17.4919	18.3059	18.0007	18.389	-9.65814	-9.05712				SOL	19.5547	18.9108	17.9494	18.4206	18.6319	18.0191	-7.10181	-7.2645
		Right Leg	TA							-10.076				Right Leg	TA							-6.18948
			GA							-8.67994					GA							-7.60813
			SOL							-8.46152					SOL							-8.59069
	T1	Left Leg	TA	2987.91	3147.45	3084.4	3177.41	3818.9	3513.62	5.67663	17.5943		T1	Left Leg	TA	3016.55	3023	3202.62	2757.26	3052.04	3132.81	-0.413871	-9.00946
			GA	3124.52	3233.82	3255.21	3200.67	3309.43	3196.17	-7.10744	2.2933				GA	3196.2	3035.09	3116.33	2810.48	3074.61	3165	-3.86659	-1.78247
			SOL	3055.5	3242.45	3007.89	3212.1	3797.35	3230.3	-1.69272	5.7207				SOL	2947.47	2937.38	3043.47	2775.61	2977.46	3075.27	0.480992	-9.45199
		Right Leg	TA							29.2557				Right Leg	TA							8.29625
			GA							11.6663					GA							2.03438
			SOL							13.068					SOL							8.43351
	MTR	Left Leg	TA	81.2793	81.7215	82.7233	80.5005	76.608	76.4073	2.66724	-5.99414		MTR	Left Leg	TA	81.1892	83.2278	83.5988	82.5327	82.1912	83.4597	3.90387	10.3755
			GA	81.9292	82.2537	83.7937	80.6227	81.125	77.641	0.620378	-5.23399				GA	82.7803	83.73	84.5212	84.3528	83.824	84.5583	3.43295	5.66974
			SOL	80.2863	80.2678	82.0648	76.0985	75.5563	75.8297	3.01795	-5.55097				SOL	81.1142	82.9663	83.6668	80.5735	81.6637	83.7998	4.01275	7.96211
		Right Leg	TA							-14.6084				Right Leg	TA							1.69123
			GA							-11.0592					GA							0.871296
			SOL							-14.0916					SOL							2.61545
	Trace	Left Leg	TA	0.00137332	0.00159738	0.0015358		0.00113887	0.00131837	9.05854	-4.00126		Trace	Left Leg	TA	0.00140548	0.00139845	0.00167518		0.00128353	0.00116685	-34.39
			GA	0.00160627	0.0014041	0.00189508		0.00128393	0.00140305	-13.6232	-12.6515				GA	0.00156482	0.0015012	0.00206455		0.0014093	0.0011135	-27.5413
			SOL	0.0014316	0.00134167	0.00159503		0.00132645	0.00132985	-13.7624	-7.10743				SOL	0.00129197	0.00146517	0.00155523		0.00147337	0.00114997	-5.45893
		Right Leg	TA	1.37332	1.59738	1.5358		1.13887	1.31837	-14.1061				Right Leg	TA	1.40548	1.39845	1.67518		1.28353	1.16685	8.30474
			GA	1.60627	1.4041	1.89508		1.28393	1.40305	-11.6603					GA	1.56482	1.5012	2.06455		1.4093	1.1135	-30.2572
			SOL	1.4316	1.34167	1.59503		1.32645	1.32985	0.977257					SOL	1.29197	1.46517	1.55523		1.47337	1.14997	-16.0198
	FA	Left Leg	TA	0.499721	0.531332	0.53008		0.673814	0.589723	31.5275	18.0105		FA	Left Leg	TA	0.557401	0.477935	0.530306		0.567712	0.695023	33.6065
			GA	0.520176	0.558374	0.541788		0.682022	0.595164	-0.139365	14.4158				GA	0.565541	0.490722	0.621213		0.544319	0.68698	22.1341
			SOL	0.531952	0.538013	0.548325		0.579981	0.5311	-5.80211	-0.160036				SOL	0.598569	0.514725	0.484236		0.491407	0.683264	-4.75925
		Right Leg	TA							7.99262				Right Leg	TA							15.9762
			GA							34.613					GA							20.8227
			SOL							5.93165					SOL							38.4
	ADC (Eigin)	Left Leg	TA	0.00137444	0.00159667	0.001535		0.00113833	0.00131837				ADC (Eigin)	Left Leg	TA	0.00140611	0.00152722	0.00164944		0.00119444	0.00139278
			GA	0.00160611	0.00135333	0.00190833		0.00128444	0.00140303						GA	0.00154333	0.00148722	0.00203833		0.00130889	0.00144056
			SOL	0.00143167	0.00134111	0.00159444		0.00132611	0.00132984						SOL	0.00129278	0.00140056	0.001555		0.001405	0.00131333
		Right Leg	TA	0.000939167	0.0011125	0.00103083		0.00064	0.000847792					Right Leg	TA
			GA	0.00105333	0.0009425	0.00114333		0.000714167	0.000901008						GA
			SOL	0.000986667	0.0009425	0.00105917		0.000875	0.000925325						SOL
	Radial Diff	Left Leg	TA										Radial Diff	Left Leg	TA	0.000960833	0.00119667	0.00112417		0.000783333	0.00103
			GA												GA	0.000989167	0.00106583	0.0011825		0.000859167	0.00101083
			SOL												SOL	0.0008225	0.000945833	0.00113		0.000974167	0.000895833
		Right Leg	TA											Right Leg	TA
			GA												GA
			SOL												SOL
	Eigin 1	Left Leg	TA	0.002245	0.002565	0.00254333		0.002135	0.00225952	54.5516			Eigin 1	Left Leg	TA	0.00229667	0.00218833	0.0027		0.00201667	0.00211833	4.28967
			GA	0.00271167	0.002175	0.00343833		0.002425	0.00240707	-9.81265					GA	0.00265167	0.00233	0.00375		0.00220833	0.0023	-16.0572
			SOL	0.00232167	0.00213833	0.002665		0.00222833	0.00213887	-34.8783					SOL	0.00223333	0.00231	0.002405		0.00226667	0.00214833	-11.8067
		Right Leg	TA							0.110055				Right Leg	TA							10.6576
			GA							-16.8678					GA							-1.14725
			SOL							-12.4376					SOL							-1.56685
	Eigin 2	Left Leg	TA	0.00124	0.00155667	0.00133167		0.00104833	0.0012891				Eigin 2	Left Leg	TA	0.00135667	0.00131833	0.00146167		0.00123167	0.00134
			GA	0.00151333	0.00133	0.00152		0.00122667	0.001363						GA	0.00128	0.00139667	0.001555		0.00128667	0.00135167
			SOL	0.00136167	0.001405	0.00143833		0.00131167	0.0012941						SOL	0.00120833	0.00142667	0.00147667		0.00134167	0.00129167
		Right Leg	TA											Right Leg	TA
			GA												GA
			SOL												SOL
	Eigin 3	Left Leg	TA	0.000638333	0.000668333	0.00073		0.000231667	0.000406483				Eigin 3	Left Leg	TA	0.000565	0.001075	0.000786667		0.000335	0.00072
			GA	0.000593333	0.000555	0.000766667		0.000201667	0.000439017						GA	0.000698333	0.000735	0.00081		0.000431667	0.00067
			SOL	0.000611667	0.00048	0.00068		0.000438333	0.00055655						SOL	0.000436667	0.000465	0.000783333		0.000606667	0.0005
		Right Leg	TA											Right Leg	TA
			GA												GA
			SOL												SOL
	CSA	Left Leg	TA	90	148.5	159.5	229.5	158	200				CSA	Left Leg	TA	82.5	101	148.5	212.5	189.5	219
			GA	156	233.5	297.5	363.5	367	324.5						GA	170.5	233.5	292.5	312	319.5	433.5
			SOL	41.5	84.5	81.5	89	66.5	104.5						SOL	31.5	73	95	97	103.5	95.5
		Right Leg	TA											Right Leg	TA
			GA												GA
			SOL												SOL
	Normal 3			Avg L and R	Avg L and R	Avg L and R	Avg L and R	Avg L and R	Avg L and R	% Change
	T2	Left Leg	TA	19.0315	18.1894	17.6821	17.6094	17.4085	18.1455	-4.26593	-4.65561
			GA	20.8012	19.2016	18.4428	18.4988	18.1967	19.0595	-9.65923	-8.37302
			SOL	20.0235	18.9176	18.0235	18.2001	18.0627	18.5129	-6.81176	-7.54411
		Right Leg	TA							-5.03833
			GA							-7.03703
			SOL							-8.25121
	T1	Left Leg	TA	2986.83	3079.09	3027.2	3159.71	3107.2	3210.47	5.84195	7.48741
			GA	3083.16	3066.4	3120.25	3172.4	3127.43	3159.88	2.83332	2.48833
			SOL	2970.38	2903.1	3103.68	3081.08	3107.48	2950.66	-1.25474	-0.664133
		Right Leg	TA							9.14691
			GA							2.14692
			SOL							-0.0523179
	MTR	Left Leg	TA	81.5522	82.7898	75.882	83.9558	82.7272	82.5595	1.54994	1.2352
			GA	82.5643	83.4347	81.6258	84.5623	84.3337	83.4732	0.540285	1.10076
			SOL	81.3873	81.9468	79.073	83.978	82.6072	82.407	2.03269	1.25286
		Right Leg	TA							0.923114
			GA							1.65935
			SOL							0.47367
	Trace	Left Leg	TA	0.00144097	0.0012604	0.00170652		0.00144833	0.000996667	-43.2708	-30.8335
			GA	0.0015522	0.00143892	0.00210293		0.00149167	0.00102903	-41.9646	-33.7048
			SOL	0.00128673	0.00141217	0.00168983		0.001365	0.00109612	-2.52815	-14.814
		Right Leg	TA	1.44097	1.2604	1.70652		1.44833	0.996667	-16.6918
			GA	1.5522	1.43892	2.10293		1.49167	1.02903	-25.4063
			SOL	1.28673	1.41217	1.68983		1.365	1.09612	-23.9611
	FA	Left Leg	TA	0.528693	0.566815	0.662718		0.461986	0.788546	49.2977	49.1503
			GA	0.510374	0.540708	0.606858		0.489291	0.733094	66.4058	43.6385
			SOL	0.627569	0.56473	0.634754		0.51858	0.70761	-1.58087	12.7542
		Right Leg	TA							48.9829
			GA							23.8195
			SOL							29.0907
	ADC (Eigin)	Left Leg	TA	0.00144278	0.00124833	0.00170444		0.00144833	0.00108199
			GA	0.00155167	0.00140111	0.00207278		0.00149111	0.00104894
			SOL	0.00128611	0.00141222	0.00168944		0.00136556	0.00113909
		Right Leg	TA
			GA
			SOL
	Radial Diff	Left Leg	TA	0.000990833	0.000769167	0.000856667		0.00108667	0.000586592
			GA	0.0010825	0.0009475	0.00117667		0.00108167	0.0005779
			SOL	0.000804167	0.000945	0.001005		0.000961667	0.00066355
		Right Leg	TA
			GA
			SOL
	Eigin 1	Left Leg	TA	0.00234667	0.00220667	0.0034		0.00217167	0.0020728	54.5516
			GA	0.00249	0.00230833	0.003865		0.00231	0.00199103	-9.81265
			SOL	0.00225	0.00234667	0.00305833		0.00217333	0.00209017	-34.8783
		Right Leg	TA							0.110055
			GA							-16.8678
			SOL							-12.4376
	Eigin 2	Left Leg	TA	0.00134333	0.00113	0.00113		0.00144167	0.000996517
			GA	0.00139333	0.00132667	0.00132667		0.00145667	0.000987467
			SOL	0.00124	0.00138167	0.00138167		0.00133167	0.0010871
		Right Leg	TA
			GA
			SOL
	Eigin 3	Left Leg	TA	0.000638333	0.000408333	0.000148333		0.000731667	0.000176667
			GA	0.000771667	0.000568333	0.000808333		0.000706667	0.000168333
			SOL	0.000368333	0.000508333	0.000438333		0.000591667	0.00024
		Right Leg	TA
			GA
			SOL
	CSA	Left Leg	TA	84.5	111.5	188	208.5	191	204.5
			GA	158.5	234.5	307.5	397.5	321	417.5
			SOL	40	78	90.5	121.5	89	95
		Right Leg	TA
			GA
			SOL

## Sheet: Mdx
				3wk (S.T.)	5wk (S.T.)	7wk (S.T.)	9wk (S.T.)	3wk (Long)	5wk (Long)	7wk (Long)	9wk (Long)	11wk (Long)					3wk (S.T.)	5wk (S.T.)	7wk (S.T.)	9wk (S.T.)	3wk (Long)	5wk (Long)	7wk (Long)	9wk (Long)	11wk (Long)
	Mdx LE			Avg L and R	Avg L and R	Avg L and R	Avg L and R	Avg L and R	Avg L and R	Avg L and R	Avg L and R	Avg L and R		Mdx NoE			Avg L and R	Avg L and R	Avg L and R	Avg L and R	Avg L and R	Avg L and R	Avg L and R	Avg L and R	Avg L and R
	T2	Left Leg	TA	19.7129	20.4138	20.0393	19.9551	22.929	20.9001	21.1652	22.3017	20.2632		T2	Left Leg	TA	22.1516	19.9193	20.2074	23.5672	20.859	25.1188	19.5821	20.6238	19.7829
			GA	25.1338	24.1639	27.7031	20.8379	23.3131	21.9715	23.2249	20.3992	22.4923				GA	21.1934	20.8993	25.4631	20.5081	26.1843	24.6202	22.9576	24.0895	24.7074
			SOL	27.4774	24.43	21.7689	19.4689	23.0221	20.4824	25.2961	20.5823	20.4585				SOL	22.3013	20.9535	20.8376	20.2984	22.1021	25.2952	20.1279	19.8609	22.26
		Right Leg	TA												Right Leg	TA
			GA													GA
			SOL													SOL
	T1	Left Leg	TA	2922.56	3124.06	3003.36	3316.16	2965.53	2696.24	2870.12	3027.4	3095.71		T1	Left Leg	TA	3041.61	3091.49	2935.77	2875.38	3026.93	2702.92	3045.08	3018.19	3109.67
			GA	2900.79	3191.76	2953.85	3166.12	2886.67	2787.63	3092.89	3176.45	2994.72				GA	3312.81	3079.97	2902.5	3181.59	2956.41	2757.94	3027.45	3159.31	2972.91
			SOL	2804.99	3143.77	2967.49	2979.7	2833.84	2806.52	2867.07	2981.92	2986.64				SOL	3013.75	3100.92	2930.11	3276.16	2979.87	2612.55	2901.89	3267.64	3002.59
		Right Leg	TA												Right Leg	TA
			GA													GA
			SOL													SOL
	MTR	Left Leg	TA	81.9939	81.3536	84.5157	82.6406	79.8315	78.7283	80.2648	78.8422	82.5402		MTR	Left Leg	TA	80.8518	79.7821	80.9486	77.9227	79.3986	76.074	82.717	73.7854	81.6201
			GA	78.9615	80.6968	82.818	83.4545	80.2041	80.2622	80.653	81.0271	82.0774				GA	80.7413	79.0623	78.2188	77.9415	77.7581	77.6152	82.1542	76.5751	80.0376
			SOL	77.3392	78.722	84.8704	82.543	79.3918	79.7725	78.6626	79.6832	82.4196				SOL	76.7681	78.2933	80.2321	73.5857	77.6874	75.0844	80.9436	75.105	79.5847
		Right Leg	TA												Right Leg	TA
			GA													GA
			SOL													SOL
	Trace	Left Leg	TA	0.00111168	0.00135867	0.00143858	0.0014682	0.00139528	0.00124445	0.00148395	0.00147265	0.358901		Trace	Left Leg	TA	0.0012542	0.00148928	0.00153098	0.00143628	0.00128807	0.00173732	0.00148743	0.00141397	0.00136072
			GA	0.00119793	0.00143127	0.00158853	0.00154897	0.00137242	0.00141677	0.0015062	0.00157365	0.356705				GA	0.00135458	0.0013741	0.00147113	0.00163035	0.00137868	0.00170242	0.00156708	0.00170433	0.00154925
			SOL	0.00118515	0.00126113	0.0015372	0.0014044	0.00134053	0.00120198	0.00150288	0.00148575	0.347686				SOL	0.00123742	0.00134142	0.0015874	0.00160377	0.00117942	0.0016142	0.00146758	0.00139323	0.00130992
		Right Leg	TA	1.11168	1.35867	1.43858	1.4682	1.39528	1.24445	1.48395	1.47265	358.901			Right Leg	TA	1.2542	1.48928	1.53098	1.43628	1.28807	1.73732	1.48743	1.41397	1.36072
			GA	1.19793	1.43127	1.58853	1.54897	1.37242	1.41677	1.5062	1.57365	356.705				GA	1.35458	1.3741	1.47113	1.63035	1.37868	1.70242	1.56708	1.70433	1.54925
			SOL	1.18515	1.26113	1.5372	1.4044	1.34053	1.20198	1.50288	1.48575	347.686				SOL	1.23742	1.34142	1.5874	1.60377	1.17942	1.6142	1.46758	1.39323	1.30992
	FA	Left Leg	TA	0.373943	0.412815	0.473357	0.419736	0.494859	0.561784	0.488971	0.33192	0.358901		FA	Left Leg	TA	0.330966	0.494856	0.378736	0.443698	0.416473	0.748125	0.369195	0.578892	0.465294
			GA	0.341086	0.349631	0.381588	0.411941	0.467593	0.501962	0.366397	0.329538	0.356705				GA	0.330417	0.419728	0.416009	0.330618	0.282216	0.798554	0.33582	0.420826	0.375095
			SOL	0.380351	0.458791	0.49523	0.503927	0.535734	0.467172	0.36928	0.37402	0.347686				SOL	0.330689	0.374762	0.419885	0.408228	0.330662	0.852898	0.522864	0.450459	0.41757
		Right Leg	TA												Right Leg	TA
			GA													GA
			SOL													SOL
	ADC	Left Leg	TA	0.00111056	0.00135611	0.00144222	0.00146222	0.00140111	0.001245	0.00148111	0.00147111	0.001455		ADC	Left Leg	TA	0.00125389	0.00136278	0.00153722	0.00143833	0.00128833	0.00173722	0.00148278	0.00141389	0.00136167
			GA	0.00119778	0.00141056	0.00158611	0.001545	0.00137389	0.00141611	0.00150611	0.00157333	0.00147944				GA	0.00135389	0.00147944	0.00146056	0.00162833	0.00137889	0.00171167	0.00156444	0.00170389	0.00154944
			SOL	0.00118556	0.00128278	0.00153167	0.00139944	0.00134056	0.00120222	0.00150722	0.00148556	0.00138278				SOL	0.00123833	0.00134778	0.00158167	0.00159556	0.00118389	0.00162222	0.00148167	0.00139278	0.00131
		Right Leg	TA												Right Leg	TA
			GA													GA
			SOL													SOL
	Rad Diff	Left Leg	TA	0.000888333	0.00105917	0.00106083	0.0011375	0.00105	0.000825	0.00103	0.00121417	0.00117667		Rad Diff	Left Leg	TA	0.0010175	0.00100667	0.00122583	0.0011125	0.000985833	0.000865833	0.00117583	0.0009025	0.0010275
			GA	0.000980833	0.00112333	0.001245	0.00116417	0.00104667	0.0010125	0.00120083	0.00129167	0.00118333				GA	0.00110083	0.00112667	0.00112167	0.00134333	0.00117583	0.000793333	0.001275	0.00128167	0.00123417
			SOL	0.0009325	0.000986667	0.00109583	0.00100667	0.000961667	0.000901667	0.00120917	0.00116667	0.00112417				SOL	0.0010125	0.00103167	0.0011975	0.00127333	0.0009725	0.000596667	0.000995833	0.0010375	0.0010025
		Right Leg	TA												Right Leg	TA
			GA													GA
			SOL													SOL
	Eigin 1	Left Leg	TA	0.001555	0.00195	0.002205	0.00211167	0.00210333	0.002085	0.00238333	0.001985	0.00201167		Eigin 1	Left Leg	TA	0.00172667	0.002075	0.00216	0.00209	0.00189333	0.00348	0.00209667	0.00243667	0.00203
			GA	0.00163167	0.001985	0.00226833	0.00230667	0.00202833	0.00222333	0.00211667	0.00213667	0.00207167				GA	0.00186	0.002185	0.00213833	0.00219833	0.001785	0.00354833	0.00214333	0.00254833	0.00218
			SOL	0.00169167	0.001875	0.00240333	0.002185	0.00209833	0.00180333	0.00210333	0.00212333	0.0019				SOL	0.00169	0.00198	0.00235	0.00224	0.00160667	0.00367333	0.00245333	0.00210333	0.001925
		Right Leg	TA												Right Leg	TA
			GA													GA
			SOL													SOL
	Eigin 2	Left Leg	TA	0.001085	0.00134	0.00140167	0.00146833	0.00151167	0.00115333	0.00124167	0.00142667	0.00139167		Eigin 2	Left Leg	TA	0.00113	0.00141167	0.00149167	0.00149	0.0012	0.00157333	0.00144167	0.00118333	0.00137167
			GA	0.001165	0.00127667	0.001435	0.00146833	0.00142833	0.00140167	0.00141833	0.00149667	0.00137333				GA	0.00123667	0.00135667	0.00139167	0.001585	0.00134167	0.00175167	0.00149333	0.00155667	0.00149667
			SOL	0.00111833	0.00134167	0.00142333	0.00139333	0.00138	0.00121833	0.00143833	0.00135	0.001345				SOL	0.00116	0.00126	0.00144333	0.00165167	0.001125	0.001485	0.00134667	0.00129833	0.00123667
		Right Leg	TA												Right Leg	TA
			GA													GA
			SOL													SOL
	Eigin 3	Left Leg	TA	0.000691667	0.000778333	0.00072	0.000806667	0.000588333	0.000496667	0.000818333	0.00100167	0.000961667		Eigin 3	Left Leg	TA	0.000905	0.000601667	0.00096	0.000735	0.000771667	0.000158333	0.00091	0.000621667	0.000683333
			GA	0.000796667	0.00097	0.001055	0.00086	0.000665	0.000623333	0.000983333	0.00108667	0.000993333				GA	0.000965	0.000896667	0.000851667	0.00110167	0.00101	-0.000165	0.00105667	0.00100667	0.000971667
			SOL	0.000746667	0.000631667	0.000768333	0.00062	0.000543333	0.000585	0.00098	0.000983333	0.000903333				SOL	0.000865	0.000803333	0.000951667	0.000895	0.00082	-0.000291667	0.000645	0.000776667	0.000768333
		Right Leg	TA												Right Leg	TA
			GA													GA
			SOL													SOL
	CSA	Left Leg	TA	35.5	97	133	171.5	92	89.8333	134.667	114	215.833		CSA	Left Leg	TA	71.6667	110.5	156.5	130.5	41.6667	76	99	136.5	142.5
			GA	111.167	348.833	392.667	488.833	139.833	242.5	264.5	330.833	509.667				GA	145.833	303.167	445	403.167	90.6667	245.833	237	340.833	342.5
			SOL	32.1667	66.1667	97	96.3333	59.3333	65.3333	82.6667	88.6667	119.5				SOL	49	72.5	83	88.6667	25.5	47.1667	69.8333	93.8333	92.1667
		Right Leg	TA												Right Leg	TA
			GA													GA
			SOL													SOL
				3wk (S.T.)	5wk (S.T.)	7wk (S.T.)	9wk (S.T.)	3wk (Long)	5wk (Long)	7wk (Long)	9wk (Long)	11wk (Long)					3wk (S.T.)	5wk (S.T.)	7wk (S.T.)	9wk (S.T.)	3wk (Long)	5wk (Long)	7wk (Long)	9wk (Long)	11wk (Long)
	Mdx RE			Avg L and R	Avg L and R	Avg L and R	Avg L and R	Avg L and R	Avg L and R	Avg L and R	Avg L and R	Avg L and R		Mdx TwoLE			Avg L and R	Avg L and R	Avg L and R	Avg L and R	Avg L and R	Avg L and R	Avg L and R	Avg L and R	Avg L and R
	T2	Left Leg	TA	20.9622	20.7446	20.4206	20.8142	20.1705	21.5177	21.4074	20.6797	20.8171		T2	Left Leg	TA	21.9688	19.8993	20.3359	20.2342	20.9227	21.4783	19.9714	20.3305	20.6822
			GA	22.9062	23.647	22.6811	22.4167	25.3339	20.9791	22.7528	21.4702	20.722				GA	23.0886	21.3428	24.5366	21.2258	23.7931	21.1934	20.7263	21.9753	21.893
			SOL	27.4188	21.2402	24.652	22.0286	22.9617	22.1062	21.9563	20.3462	20.1329				SOL	23.5972	22.1021	21.909	21.7359	25.6113	21.2406	23.5496	21.2855	24.1857
		Right Leg	TA												Right Leg	TA
			GA													GA
			SOL													SOL
	T1	Left Leg	TA	3018.3	2825.34	3030.15	2784.72	3323.12	3082.04	3140.67	2889.81	2870.81		T1	Left Leg	TA	3092.05	2993.79	2933	2852.17	2854.08	1630.9	3338.4	2861.82	3090.17
			GA	3608.94	2830.35	3120.94	2942.96	3009.11	3144.69	3131.76	3032.26	3083.45				GA	3275.71	2994.72	3008.48	2936.69	2885.13	1773.7	3166.51	3024.83	2913.88
			SOL	3473.94	2844.67	3067.92	2915.63	3342.49	3003.48	3141.49	3070.31	3108.31				SOL	3259.02	2882.22	3013.88	2910.95	2792.24	1572.67	3752.42	3056.97	2941.72
		Right Leg	TA												Right Leg	TA
			GA													GA
			SOL													SOL
	MTR	Left Leg	TA	80.882	81.8219	82.3701	81.2565	79.6713	80.0404	81.4627	79.5944	80.1198		MTR	Left Leg	TA	80.3623	81.7979	81.6055	81.6254	78.9803	83.0987	71.9342	81.8218	80.3092
			GA	74.1556	81.3378	81.381	81.26	75.9157	82.1703	81.0967	80.4105	80.9469				GA	79.0423	81.6937	81.1013	82.397	79.0403	85.5667	78.2901	82.2119	79.7742
			SOL	70.2722	80.9491	79.7272	81.252	77.2305	80.0219	80.3228	80.1587	80.2058				SOL	76.2575	79.5811	80.4377	80.9255	76.4576	84.0173	73.8909	81.1663	79.0323
		Right Leg	TA												Right Leg	TA
			GA													GA
			SOL													SOL
	Trace	Left Leg	TA	0.000949233	0.00132473	0.00143967	0.00152772	0.00114962	0.0014053	0.00146087	0.00149305	0.00143993		Trace	Left Leg	TA	0.00130333	0.00148165	0.00130333	0.00145068	0.0011201	0.00135152	0.00142822	0.00164422	0.00153857
			GA	0.000915817	0.00136162	0.00162782	0.00149743	0.00133523	0.00156758	0.00143937	0.0015953	0.00162348				GA	0.001355	0.00147823	0.001355	0.0015165	0.00142663	0.00159788	0.00151697	0.00167035	0.00154268
			SOL	0.00086875	0.00137385	0.001404	0.00142025	0.00123443	0.00141693	0.00138993	0.00144493	0.00150942				SOL	0.00133167	0.00137483	0.00133167	0.00142963	0.00148618	0.0014903	0.00137373	0.00166323	0.00145687
		Right Leg	TA	0.949233	1.32473	1.43967	1.52772	1.14962	1.4053	1.46087	1.49305	1.43993			Right Leg	TA		1.48165		1.45068	1.1201	1.35152	1.42822	1.64422	1.53857
			GA	0.915817	1.36162	1.62782	1.49743	1.33523	1.56758	1.43937	1.5953	1.62348				GA		1.47823		1.5165	1.42663	1.59788	1.51697	1.67035	1.54268
			SOL	0.86875	1.37385	1.404	1.42025	1.23443	1.41693	1.38993	1.44493	1.50942				SOL		1.37483		1.42963	1.48618	1.4903	1.37373	1.66323	1.45687
	FA	Left Leg	TA	0.537936	0.433843	0.339653	0.365957	0.566166	0.462157	0.355996	0.387478	0.471611		FA	Left Leg	TA	0.448743	0.384989	0.448743	0.360778	0.586328	0.61717	0.419686	0.425581	0.452735
			GA	0.5475	0.386228	0.339613	0.440629	0.357099	0.367319	0.337619	0.352915	0.38896				GA	0.393115	0.363785	0.393115	0.35242	0.376015	0.381775	0.409919	0.352598	0.443124
			SOL	0.568591	0.383483	0.375624	0.379217	0.589759	0.400038	0.423084	0.422063	0.412132				SOL	0.39513	0.395009	0.39513	0.38295	0.347555	0.461274	0.394426	0.4387	0.553606
		Right Leg	TA												Right Leg	TA
			GA													GA
			SOL													SOL
	ADC	Left Leg	TA	0.000957222	0.001365	0.00144889	0.00152667	0.00115	0.00140611	0.00146222	0.00149333	0.00144056		ADC	Left Leg	TA	0.00130389	0.00148111	0.001485	0.00145167	0.00111778	0.00135389	0.00142667	0.00164444	0.00153944
			GA	0.000910556	0.00136389	0.00161333	0.00149722	0.00133889	0.00156722	0.00143889	0.00159611	0.00162444				GA	0.00135333	0.00147889	0.00150833	0.00151667	0.00142667	0.0016	0.00151611	0.00167	0.00154278
			SOL	0.000855	0.00133722	0.00141	0.00142111	0.00123611	0.00142389	0.00139	0.00144556	0.00151				SOL	0.00133222	0.00137444	0.00144222	0.00143333	0.00148556	0.00149333	0.00137389	0.00166278	0.00145778
		Right Leg	TA												Right Leg	TA
			GA													GA
			SOL													SOL
	Rad Diff	Left Leg	TA	0.000643333	0.00107667	0.001185	0.00123333	0.000781667	0.00101333	0.00120167	0.00116917	0.00104833		Rad Diff	Left Leg	TA	0.000951667	0.0011625	0.00109833	0.00118	0.0007125	0.0008125	0.00110167	0.0012475	0.00115167
			GA	0.000600833	0.00107667	0.001325	0.00111667	0.00108167	0.00123917	0.00119333	0.00128917	0.0012725				GA	0.00104917	0.0011775	0.00120417	0.00123667	0.00113583	0.00126083	0.001175	0.00134333	0.00115333
			SOL	0.000533333	0.00103417	0.00112917	0.00111667	0.000808333	0.00110833	0.00104417	0.00113083	0.00115833				SOL	0.00102	0.001075	0.00115083	0.00115	0.0012225	0.00110833	0.00107917	0.00123583	0.0009775
		Right Leg	TA												Right Leg	TA
			GA													GA
			SOL													SOL
	Eigin 1	Left Leg	TA	0.001585	0.00194167	0.00197667	0.00211333	0.00188667	0.00219167	0.00198333	0.00214167	0.002225		Eigin 1	Left Leg	TA	0.00200833	0.00211833	0.00225833	0.001995	0.00192833	0.00243667	0.00207667	0.00243833	0.002315
			GA	0.00153	0.00193833	0.00219	0.00225833	0.00185333	0.00222333	0.00193	0.00221	0.00232833				GA	0.00196167	0.00208167	0.00211667	0.00207667	0.00200833	0.00227833	0.00219833	0.00232333	0.00232167
			SOL	0.00149833	0.00194333	0.00197167	0.00203	0.00209167	0.002055	0.00208167	0.002075	0.00221333				SOL	0.00195667	0.00197333	0.002025	0.002	0.00201167	0.00226333	0.00196333	0.00251667	0.00241833
		Right Leg	TA												Right Leg	TA
			GA													GA
			SOL													SOL
	Eigin 2	Left Leg	TA	0.00079	0.00131167	0.00140667	0.00154833	0.00116667	0.00122333	0.00148333	0.00139	0.001345		Eigin 2	Left Leg	TA	0.00110667	0.00137333	0.001345	0.00143667	0.000936667	0.00124167	0.00138	0.00153333	0.00148333
			GA	0.000773333	0.001305	0.00157167	0.00145	0.00128667	0.00143167	0.00146667	0.00152167	0.001535				GA	0.00122333	0.00136167	0.00142667	0.00149667	0.00136333	0.00153	0.00150167	0.00158	0.00144667
			SOL	0.000688333	0.00133333	0.00136167	0.00135	0.00122	0.001325	0.00123	0.001475	0.001405				SOL	0.00117167	0.00130167	0.00136	0.00143667	0.00148	0.00146333	0.001325	0.00150167	0.00145667
		Right Leg	TA												Right Leg	TA
			GA													GA
			SOL													SOL
	Eigin 3	Left Leg	TA	0.000496667	0.000841667	0.000963333	0.000918333	0.000396667	0.000803333	0.00092	0.000948333	0.000751667		Eigin 3	Left Leg	TA	0.000796667	0.000951667	0.000851667	0.000923333	0.000488333	0.000383333	0.000383333	0.000823333	0.00082
			GA	0.000428333	0.000848333	0.00107833	0.000783333	0.000876667	0.00104667	0.00092	0.00105667	0.00101				GA	0.000875	0.000993333	0.000981667	0.000976667	0.000908333	0.000991667	0.000991667	0.000848333	0.00086
			SOL	0.000378333	0.000735	0.000896667	0.000883333	0.000396667	0.000891667	0.000858333	0.000786667	0.000911667				SOL	0.000868333	0.000848333	0.000941667	0.000863333	0.000965	0.000753333	0.000753333	0.000833333	0.000498333
		Right Leg	TA												Right Leg	TA
			GA													GA
			SOL													SOL
	CSA	Left Leg	TA	60	112.667	123	144.5	76.6667	58.8333	109.167	102	191.833		CSA	Left Leg	TA	58.5	108	164.5	113	47.6667	106.167	114	131.5	137
			GA	109.167	211.167	352.667	318.333	129.333	226.167	298.833	255.333	433.5				GA	114	239.333	353.167	425.833	137.5	188.333	271	280.667	360.5
			SOL	32	58.8333	88.8333	105.667	43.1667	48.6667	69.5	97.6667	112.667				SOL	39.1667	74.5	87.1667	102.333	36.3333	58.3333	66.3333	108.667	96.5
		Right Leg	TA												Right Leg	TA
			GA													GA
			SOL													SOL
				3wk (S.T.)	5wk (S.T.)	7wk (S.T.)	9wk (S.T.)	3wk (Long)	5wk (Long)	7wk (Long)	9wk (Long)	11wk (Long)
	Mdx BE			Avg L and R	Avg L and R	Avg L and R	Avg L and R	Avg L and R	Avg L and R	Avg L and R	Avg L and R	Avg L and R
	T2	Left Leg	TA	23.3736	20.2898	20.9236	20.9763	19.8839	19.4569	20.034	19.5875	21.8318
			GA	23.0499	21.9712	20.4924	22.8946	25.2281	20.7441	20.7745	21.6922	20.0224
			SOL	24.6186	21.6065	20.3731	20.3872	23.472	20.4103	21.1522	20.8208	20.5954
		Right Leg	TA
			GA
			SOL
	T1	Left Leg	TA	2989.64	3161.55	3213.48	2816.68	3068.79	2895.05	2981.53	3196.28	3051.24
			GA	3202.36	3156.27	3117.89	2953.97	3141.06	3149.61	3183.38	3168.75	3144.72
			SOL	2682.48	3129.57	2878.47	2947.03	2994	3001.23	3075.7	3071.38	3112.75
		Right Leg	TA
			GA
			SOL
	MTR	Left Leg	TA	79.3375	81.5188	80.9939	81.3648	76.2026	77.0554	83.7161	79.6622	79.967
			GA	81.0165	82.0975	81.3775	80.7541	74.6427	78.0366	83.3348	76.8145	80.6896
			SOL	78.7352	80.7601	79.7295	80.6356	75.7909	77.218	80.4469	76.6797	77.5517
		Right Leg	TA
			GA
			SOL
	Trace	Left Leg	TA	0.0014785	0.00142273	0.00151455	0.0015748		0.00141145	0.00147873	0.00143977	0.0015706
			GA	0.00161362	0.00148628	0.00150292	0.00171817		0.00154105	0.00151192	0.0015309	0.00164807
			SOL	0.0015556	0.001422	0.00142727	0.00162925		0.00140488	0.00146678	0.00147295	0.00154325
		Right Leg	TA	1.4785	1.42273	1.51455	1.5748		1.41145	1.47873	1.43977	1.5706
			GA	1.61362	1.48628	1.50292	1.71817		1.54105	1.51192	1.5309	1.64807
			SOL	1.5556	1.422	1.42727	1.62925		1.40488	1.46678	1.47295	1.54325
	FA	Left Leg	TA	0.436512	0.411884	0.422052	0.395789		0.47632	0.422614	0.412008	0.465337
			GA	0.395808	0.364394	0.367197	0.430329		0.502231	0.402014	0.316562	0.339546
			SOL	0.477119	0.386987	0.398222	0.544563		0.542193	0.470888	0.352071	0.312518
		Right Leg	TA
			GA
			SOL
	ADC	Left Leg	TA	0.00147889	0.00142222	0.00152056	0.00157611		0.00141	0.00147111	0.00144	0.00156944
			GA	0.001615	0.00148667	0.00150667	0.00171833		0.00154167	0.00151333	0.00153056	0.00164944
			SOL	0.00155556	0.00142222	0.00142167	0.00162833		0.001405	0.00147111	0.00147333	0.00154333
		Right Leg	TA
			GA
			SOL
	Rad Diff	Left Leg	TA	0.00113417	0.00108417	0.00115167	0.00121417		0.00101417	0.00112833	0.00109667	0.001195
			GA	0.00125167	0.00118333	0.00121083	0.00128833		0.00106583	0.00116333	0.00126333	0.0013575
			SOL	0.00110083	0.00111	0.00110833	0.00107583		0.000939167	0.00105333	0.0011825	0.00129
		Right Leg	TA
			GA
			SOL
	Eigin 1	Left Leg	TA	0.00216833	0.00209833	0.00225833	0.0023		0.00220167	0.00215667	0.00212667	0.00231833
			GA	0.00234167	0.00209333	0.00209833	0.00257833		0.00249333	0.00221333	0.002065	0.00223333
			SOL	0.002465	0.00204667	0.00204833	0.00273333		0.00233667	0.00230667	0.002055	0.00205
		Right Leg	TA
			GA
			SOL
	Eigin 2	Left Leg	TA	0.00144	0.00130667	0.00135333	0.00141		0.00129167	0.00140833	0.00130667	0.00164167
			GA	0.00146333	0.00138167	0.00144833	0.00153667		0.00136	0.001375	0.001445	0.00163333
			SOL	0.00129	0.00131167	0.00134333	0.001365		0.00125	0.001285	0.00136833	0.001525
		Right Leg	TA
			GA
			SOL
	Eigin 3	Left Leg	TA	0.000828333	0.000861667	0.00095	0.00101833		0.000736667	0.000848333	0.000886667	0.000748333
			GA	0.00104	0.000985	0.000973333	0.00104		0.000771667	0.000951667	0.00108167	0.00108167
			SOL	0.000911667	0.000908333	0.000873333	0.000786667		0.000628333	0.000821667	0.000996667	0.001055
		Right Leg	TA
			GA
			SOL
	CSA	Left Leg	TA	57.5	99.5	119.5	130	61	64.6667	93.5	133.5	213.5
			GA	109.833	225.833	248.333	314.333	116.5	220.667	272.333	324.5	366.167
			SOL	45	69.3333	80.3333	87.8333	35.1667	43	67.5	94.5	86.8333
		Right Leg	TA
			GA
			SOL
	T2		Mean						St Dev
		TA
		GA
		SOL
